# Supplementary material for: Transcriptomic Analysis in Strawberry Fruits Reveals Active Auxin Biosynthesis and Signaling in the Ripe Receptacle
Source: Front Plant Sci. 2017 May 29;8:889. doi: 10.3389/fpls.2017.00889 (PMC5447041; doi:10.3389/fpls.2017.00889)
Supplement: Supplementary file 2 [file Table_2.XLSX]

## Sheet: Sheet1
Table S2. Expression of the gene family of auxin biosyntheis, perception, signalling, transport, and conjugation in aquene (A) and receptacle (R)at four develomental stages (green, G; white, W; turning, T; and red, R), leaves (LF) and roots (RO) by RNAseq. FPKM, fragment perkilobase of exon per million fragments mapped.
	Name	def_ref	ID	GA_FPKM	WA_FPKM	TA_FPKM	RA_FPKM	GR_FPKM	WR_FPKM	TR_FPKM	RR_FPKM	LF_FPKM	RO_FPKM
Synthesis/catabolism
	FaTAA1	L-tryptophan--pyruvate aminotransferase 1 (LOC101301876), mRNA	gene03586	2.80879	0.356523	0.217174	0.349702	0.0464741	0.0937691	0.113269	0.23103	0.574161	0.134134
	FaTAR1	tryptophan aminotransferase-related protein 2-like (LOC101299870), mRNA	gene31791	27.9949	1.99228	0.301713	0.288717	0.225628	0.017359	0	0.00965071	0.109376	0.0771072
	FaTAR2	tryptophan aminotransferase-related protein 2-like (LOC101312441), transcript variant X1, mRNA	gene31790	4.16	3.36	0.97	1.3	0.17	2.9	5.44	6.82	1.13477	0.12915
	FaYUC2	flavin-containing monooxygenase YUCCA2-like (YUC3), mRNA	gene30882	0.228813	0.253427	0.325294	0.228933	0.0139751	0.00387289	0.463295	0.515384	1.27765	0.412756
	FaYUC4	flavin-containing monooxygenase YUCCA4-like (YUC2), mRNA	gene11728	1.24894	0.641144	0.27904	0.064177	0.218163	0.0732308	0.0135019	0.0315954	1.05461	0.0290721
	FaYUC7	flavin-containing monooxygenase YUCCA3-like (YUC4), transcript variant X1, mRNA	gene00528	0.0416245	0.0722769	0	0.0355447	0	0.0363321	0.115097	0.0756893	0.0621893	0.0742997
	FaYUC10	flavin-containing monooxygenase YUCCA10-like (YUC7), mRNA	gene27796	4.75147	3.56503	3.0052	1.46086	2.63225	0.305894	0.156341	0.110578	5.42069	1.32094
	FaYUC11	flavin-containing monooxygenase YUCCA10-like (YUC6), mRNA	gene06886	20.4	15.7	14.9	8.6	0.1	0.1	0	0	12.4404	9.02397
	FaAMI1	amidase 1 (LOC101299781), mRNA	gene22572	10.2332	12.0042	7.6586	5.76286	14.9429	10.1074	6.06464	4.10776	44.2193	4.28395
	FaAAO1	abscisic-aldehyde oxidase (LOC101299368), mRNA	gene07687	2.36778	7.4519	12.1393	15.4482	1.92324	1.47377	1.25638	1.83023	6.08785	8.66216
Perception
	FaTIR1	flavin-containing monooxygenase YUCCA6-like (YUC1), mRNA	gene24947	22.47	26.33	36.47	40.47	34.44	40.06	55.89	55.6	41.82	26.13
	FaAFB2	protein AUXIN SIGNALING F-BOX 2 (LOC101300466), mRNA	gene01376	46.5375	64.3711	44.9975	49.2679	61.4404	51.7264	39.1845	40.051	48.1998	124.002
	FaAFB5	transport inhibitor response 1-like protein (LOC101310706), mRNA	gene12066	7.31253	1.49081	1.98073	3.24071	13.324	19.0201	14.4236	11.5536	29.5299	34.4687
Signalling
	FaABP1	auxin-binding protein T85 (LOC101300303), mRNA	gene27729	7.75257	30.7183	28.6951	23.2881	5.49063	5.3937	5.14214	7.20719	15.4533	3.33045
	FaARF1a	auxin response factor 1 (LOC101310999), transcript variant X1, mRNA	gene29255	36.4775	78.2944	110.881	91.7742	38.4647	31.2421	24.5609	21.9747	47.1891	59.2932
	FaARF2	auxin response factor 2 (LOC101312532), mRNA	gene06434	39.306	44.5584	54.0906	65.659	31.5259	17.9787	13.9019	11.2023	44.9641	73.2508
	FaARF3	auxin response factor 3 (LOC101306891), mRNA	gene29771	9.17278	2.56889	3.07367	3.85913	25.6042	31.4874	25.1077	11.1099	12.3344	8.08885
	FaARF4	auxin response factor 4 (LOC101307556), transcript variant X1, mRNA	gene28545	16.017	1.26468	1.17713	1.57665	15.5171	5.52454	2.78862	3.4166	23.7705	7.75881
	FaARF5	auxin response factor 5 (LOC101313952), mRNA	gene08492	9.46391	5.11241	5.55218	4.01924	4.99623	5.27895	2.24096	2.16283	3.15543	32.1178
	FaARF6a	auxin response factor 6 (LOC101306795), mRNA	gene30394	23.5758	14.2432	21.4235	28.2017	77.6156	127.214	123.867	236.095	80.7057	24.0959
	FaARF6b	N-acetyl-D-glucosamine kinase (LOC101315362), mRNA	gene22728	17.8211	35.1975	24.2816	18.4718	20.8847	25.1728	29.634	27.8734	16.3112	24.1708
	FaARF8	auxin response factor 8 (LOC101295755), mRNA	gene31631	11.8155	5.30867	8.38865	11.8748	20.1403	27.805	21.7968	22.3697	13.1455	20.4691
	FaARF9	auxin response factor 18 (LOC101308499), mRNA	gene19138	25.2795	4.21999	2.82218	4.08506	14.5881	5.17887	1.4546	0.570594	43.7598	18.0143
	FaARF11	auxin response factor 9 (LOC101314955), transcript variant X1, mRNA	gene25123	19.8762	11.214	19.0849	35.1497	4.83762	3.55767	2.2235	3.53187	26.0914	56.7569
	FaARF16a	auxin response factor 18-like (LOC101313821), transcript variant X1, mRNA	gene09733	11.9378	3.05388	7.00303	10.4956	12.225	10.6188	9.07948	14.3262	15.803	11.5014
	FaARF16b	auxin response factor 18-like (LOC101307463), mRNA	gene16844	2.49397	0.0501788	0.0357162	0.0736725	1.36573	2.06596	1.09128	0.961445	0.789108	0.620989
	FaARF16c	auxin response factor 18-like (LOC101295870), mRNA	gene23280	8.76513	0.347492	1.94278	1.09669	0.227706	0.806943	0.857408	1.01911	1.6748	3.17542
	FaARF17b	auxin response factor 17 (LOC101298328), partial mRNA	gene02234	2.75506	1.2408	1.12504	1.39261	1.43629	0.484248	0.357726	0.835209	1.15579	2.45094
	FaARF19a	auxin response factor 19-like (LOC101303549), mRNA	gene12917	2.77912	2.5907	2.03893	3.01821	7.48823	12.9848	6.93417	2.66559	5.08735	6.08039
	FaARF19b	auxin response factor 19-like (LOC101296578), mRNA	gene12224	0.861155	0.646011	1.30895	1.54167	2.10689	2.53923	2.36103	1.7492	1.95393	4.59557
	FaAUX/IAA3	auxin-responsive protein IAA4 (LOC101294983), mRNA	gene32593	0.574648	0.203771	1.46905	1.82142	1.01359	2.72566	1.18846	0.123024	13.7738	14.6906
	FaAUX/IAA4a	auxin-responsive protein IAA4-like (LOC101306057), mRNA	gene16569	20.9057	0.681158	0.567195	0.617509	157.026	42.0934	10.8676	1.26213	65.448	25.9604
	FaAUX/IAA4b	auxin-induced protein 22D-like (LOC101298952), mRNA	gene08191	2.15485	0.685212	1.16481	2.3425	8.62864	12.7851	10.7772	2.50983	35.547	2.2608
	FaAUX/IAA8a	auxin-responsive protein IAA9 (LOC101305406), transcript variant X1, mRNA	gene05555	133.694	121.272	112.203	98.9949	165.417	150.406	219.097	237.911	103.502	79.6685
	FaAUX/IAA8c	auxin-responsive protein IAA8-like (LOC101301495), transcript variant X1, mRNA	gene26830	25.6885	30.3517	27.9153	18.5543	23.3457	9.3059	7.81463	5.62926	13.727	21.9889
	FaAUX/IAA11	auxin-responsive protein IAA11-like (LOC101302508), transcript variant X1, mRNA	gene08336	31.6618	25.6675	32.5612	27.4274	19.4032	34.6078	80.9988	78.2517	13.2447	15.1973
	FaAUX/IAA12	auxin-responsive protein IAA13 (LOC101307978), transcript variant X1, mRNA	gene27891	27.9792	7.52435	7.09028	5.47199	20.2238	7.10227	2.27847	0.571754	18.8514	41.8731
	FaAUX/IAA14a	auxin-responsive protein IAA14-like (LOC101295272), mRNA	gene32595	6.7426	0.97418	0.292876	0.308345	164.19	46.8329	4.1562	0.420415	140.727	36.7325
	FaAUX/IAA14b	auxin-induced protein AUX28-like (LOC101298379), mRNA	gene08194	13.0672	7.63418	10.8575	10.2587	18.9945	37.7883	58.1662	25.0259	214.884	17.2835
	FaAUX/IAA15	auxin-responsive protein IAA17 (LOC101308778), mRNA	gene05993	86.4136	166.122	110.493	81.0321	241.098	62.5465	85.0491	84.1592	34.8734	32.8513
	FaAUX/IAA16	auxin-responsive protein IAA16 (LOC101305767), mRNA	gene16571	65.7925	44.8915	28.1703	13.2344	239.312	56.1138	18.1808	8.67268	163.893	289.839
	FaAUX/IAA19	auxin-induced protein IAA6 (LOC101309560), mRNA	gene05990	4.21314	0.288264	0.0869759	0.0914354	1.60198	0.0744897	0.025573	0	15.1502	1.76327
	FaAUX/IAA26a	auxin-responsive protein IAA2-like (LOC101295972), mRNA	gene09007	5.47667	3.02405	3.99637	3.51888	41.1998	7.62508	4.79054	1.98345	11.9337	37.0434
	FaAUX/IAA26b	auxin-responsive protein IAA26-like (LOC101302955), mRNA	gene25723	14.7194	11.547	18.8646	16.2184	10.2068	4.22157	4.1328	6.01791	9.06802	35.0145
	FaAUX/IAA27a	auxin-responsive protein IAA27 (LOC101311700), mRNA	gene11861	34.1538	19.9394	9.44117	9.3039	122.349	27.465	11.2048	2.75955	68.4451	47.4046
	FaAUX/IAA27b	auxin-responsive protein IAA27-like (LOC101312265), mRNA	gene25817	8.64371	2.51205	1.8626	2.17537	35.5048	6.36451	2.29158	0.805822	20.7402	53.2685
	FaAUX/IAA29	auxin-responsive protein IAA20-like (LOC101291762), mRNA	gene31097	0.82869	1.33621	3.23352	5.53791	1.59028	1.88268	3.6051	4.54818	4.89703	0.74901
	FaAUX/IAA31	auxin-responsive protein IAA31 (LOC101293288), mRNA	gene22779	20.5128	0.945858	4.32708	2.54506	2.35445	0.471252	0.478679	1.38162	2.43645	0.668182
	FaAUX/IAA33	auxin-responsive protein IAA33 (LOC101300332), mRNA	gene16979	1.10343	0.236769	0.0770222	1.30926	1.22964	8.32583	9.0136	6.68787	1.41284	17.7283
Transport
	FaPIN1	probable auxin efflux carrier component 1c (LOC101307990), mRNA	gene09384	8.89548	2.4223	3.2241	2.84641	22.0548	7.81576	1.59241	0.113858	33.9746	34.5794
	FaPIN4	auxin efflux carrier component 3-like (LOC101299467), mRNA	gene04070	3.56902	0.589545	0.803586	0.830074	4.56832	2.55923	0.803077	0.229856	30.1136	6.49076
	FaPIN5	putative auxin efflux carrier component 8 (LOC101310908), mRNA	gene16792	2.19559	0.22196	0.822167	1.2251	36.1401	17.1349	6.22063	1.27175	1.22616	0.215516
	FaPIN10	auxin efflux carrier component 2-like (LOC101305272), mRNA	gene12312	9.37306	5.61572	3.40208	2.76157	0.201603	0.230471	0.272955	0.492175	0.105016	2.30251
	FaAUX/LAX1	auxin transporter-like protein 2 (LOC101313324), transcript variant X1, mRNA	gene18832	9.42242	4.07125	5.06233	4.51995	50.75	42.0612	38.491	35.6953	93.9163	101.11
	FaAUX/LAX2	auxin transporter-like protein 2 (LOC101308526), mRNA	gene07619	7.53	2.45	0.85	0.93	2.73	0.53	0.15	0.46	12.54	78.85
	FaAUX/LAX3	auxin transporter-like protein 3 (LOC101295387), mRNA	gene11123	21.2842	3.95531	3.33894	2.19568	61.5652	15.4793	7.36021	4.03487	89.294	50.3935
	FaAUX/LAX4	auxin transporter-like protein 2 (LOC101297192), transcript variant X1, mRNA	gene20938	191.331	58.2385	21.3426	8.55817	41.8533	20.749	13.0812	10.2035	17.2025	88.0856
Conjugation
	FaGH3.1	probable indole-3-acetic acid-amido synthetase GH3.1 (LOC101296438), mRNA	gene22838	31.2093	91.0416	53.1819	33.1468	30.2488	3.94037	0.996502	0.200243	2.42466	32.0923
	FaGH3.5	probable indole-3-acetic acid-amido synthetase GH3.5 (LOC101311781), mRNA	gene10286	4.08033	0.231543	0.220288	0.527728	1.33803	0.342422	0.113203	0.284294	85.3861	0.376959
	FaGH3.6a	probable indole-3-acetic acid-amido synthetase GH3.6 (LOC101302319), transcript variant X1, mRNA	gene27740	6.97735	2.66384	5.46647	5.17699	1.83254	2.43875	3.33485	4.32396	1.12504	4.00125
	FaGH3.6b	indole-3-acetic acid-amido synthetase GH3.6-like (LOC105350294), mRNA	gene03265	0.86295	0	0	0.0161747	0.851621	0.134295	0.0755206	0.0469923	1.23033	0.405833
	FaGH3.9	putative indole-3-acetic acid-amido synthetase GH3.9 (LOC101301927), mRNA	gene10566	20.4283	59.7231	47.5728	14.9264	7.57905	2.97965	0.784023	0.153634	0.541128	0.0319336
	FaGH3.17	indole-3-acetic acid-amido synthetase GH3.17-like (LOC105351225), mRNA	gene23026	5.52386	0.140269	0.0395639	0.0806969	4.46343	9.03407	9.17268	0.682842	1.12804	3.41909
	FaILR1	IAA-amino acid hydrolase ILR1-like (LOC101291260), mRNA	gene15613	43.0972	9.80211	10.5687	7.83925	22.0718	45.0255	73.0537	30.5689	3.4576	6.54499
	FaIAR3	IAA-amino acid hydrolase ILR1-like 4 (LOC101306164), mRNA	gene11364	12.0849	15.4576	13.7457	10.9733	17.6854	14.1077	13.3869	10.1641	15.7035	16.8341
